# Supplementary material for: An update to the taxonomy and distribution of the Arabian Tapinoma Foerster, 1850 (Hymenoptera: Formicidae) with an illustrated key and remarks on habitats
Source: Biodivers Data J. 2021 May 27;9:e66058. doi: 10.3897/BDJ.9.e66058 (PMC8175323; doi:10.3897/BDJ.9.e66058)
Supplement: Supplementary material 1 — Appendix 1. Material examined data [file bdj-09-e66058-s001.xlsx]

## Sheet: Sheet1
Order	Family	Species	Country	Region	Locality	Host	Trap_type	sex	Date	N	E	Elevation	Collector	Museum	Note
Hymenoptera	Formicidae	Tapinoma melanocephalum	Oman	Alfleh	Qurayat		HP	1 worker	2016-04-08	23.2046	58.9692	39	M.R. Sharaf	KSMA
Hymenoptera	Formicidae	Tapinoma melanocephalum	Oman	Dhofar	Ayn Hamran		SW	3 workers	2017-11-20	17.0995	54.284	106	M.R. Sharaf	KSMA
Hymenoptera	Formicidae	Tapinoma melanocephalum	Oman	Dhofar	Ayn Hamran		SF	10 workers	2017-11-22	17.0863	54.2804	56	M.R. Sharaf	KSMA
Hymenoptera	Formicidae	Tapinoma melanocephalum	Oman	Dhofar	Ayn Sahlanot		MT	2 workers	2017-11-16	17.1477	54.1788	151	M.R. Sharaf	KSMA
Hymenoptera	Formicidae	Tapinoma melanocephalum	Oman	Dhofar	Dhalkout		SF	11 workers	2017-11-19	16.707	53.2507	34	M.R. Sharaf	KSMA
Hymenoptera	Formicidae	Tapinoma melanocephalum	Oman	Dhofar	Dhalkout		SF	7 workers	2017-11-18	16.7049	53.2445	43	M.R. Sharaf	KSMA
Hymenoptera	Formicidae	Tapinoma melanocephalum	Oman	Dhofar	Dhalkout Rd., Aghbaroot Village		SF	2 workers	2017-11-18	16.7982	53.5539	1034	M.R. Sharaf	KSMA
Hymenoptera	Formicidae	Tapinoma melanocephalum	Oman	Masfat	El-Ebreien		HP	3 workers	2017-01-21	23.1407	57.3126	903	M.R. Sharaf	KSMA
Hymenoptera	Formicidae	Tapinoma melanocephalum	Oman	Muscat	Alraha Village		HP	8 workers	2017-01-18	23.5666	58.1763	74	M.R. Sharaf	KSMA
Hymenoptera	Formicidae	Tapinoma melanocephalum	Oman	Muscat	Muscat		HP	6 workers	2016-04-07	23.6176	58.4936	81	M.R. Sharaf	KSMA
Hymenoptera	Formicidae	Tapinoma melanocephalum	Oman	Salalah	Salalah			1 worker	1985	17.02	54.08		M. Gallagher	WMLC
Hymenoptera	Formicidae	Tapinoma melanocephalum	Oman	Wahiba Sands	Wahiba Sands			1 worker	1984	21.33	59.13		M. Gallagher	WMLC
Hymenoptera	Formicidae	Tapinoma melanocephalum	Oman		Alkhoud Village		HP	5 workers	2017-01-19	23.5715	58.1217	63	M.R. Sharaf	KSMA
Hymenoptera	Formicidae	Tapinoma melanocephalum	Oman		Fanga		HP	4 workers	2017-01-20	23.4534	58.1181	166	M.R. Sharaf	KSMA
Hymenoptera	Formicidae	Tapinoma melanocephalum	Oman		Nakhl		HP	3 workers	2016-04-02	23.388	57.8294	322	M.R. Sharaf	KSMA
Hymenoptera	Formicidae	Tapinoma melanocephalum	Qatar		Rawdet Rashed		HP	1 worker	2005-03-12	25.2334	51.2048		M.S. Abdel-Dayem	KSMA
Hymenoptera	Formicidae	Tapinoma melanocephalum	Saudi Arabia	Asir	Wadi Bagara		HP	2 workers	2012-11-10	18.7929	42.0186	436	M.R. Sharaf	KSMA
Hymenoptera	Formicidae	Tapinoma melanocephalum	UAE	Dubai	Palm Deira			1 worker	2012-05-16	25.276	55.3		J.K. Wetterer	JWPC
Hymenoptera	Formicidae	Tapinoma melanocephalum	UAE	Sharjah	Al-Jubail			1 worker	2012-05-16	25.351	55.382		J.K. Wetterer	JWPC
Hymenoptera	Formicidae	Tapinoma melanocephalum	Yemen	Socotra Island	Dehejamo		HP	9 workers	2014-04-22	12.5905	54.0521	563	M.R. Sharaf	KSMA
Hymenoptera	Formicidae	Tapinoma melanocephalum	Yemen	Socotra Island	Dixam, Wadi Zereg		HP	6 workers	2014-04-24	12.4687	54.0109	279	M.R. Sharaf	KSMA
Hymenoptera	Formicidae	Tapinoma melanocephalum	Yemen	Socotra Island	Himihil Protectorate		HP	3 workers	2014-04-23	12.5762	54.3065	372	M.R. Sharaf	KSMA
Hymenoptera	Formicidae	Tapinoma melanocephalum	Yemen	Socotra Island	Lehanoh		HP	2 workers	2014-04-22	12.5758	54.0484	931	M.R. Sharaf	KSMA
Hymenoptera	Formicidae	Tapinoma simrothi	Saudi Arabia	Eastern Province	Khobar, Prince Sultan Palace		HP	9 workers	2013-12-20	26.3463	50.2177	8	S. Salman	KSMA
Hymenoptera	Formicidae	Tapinoma simrothi	Saudi Arabia	Eastern Province	Qatif, Ar Rimal		HP	5 workers	2013-12-17	26.4987	50.0049		S. Salman	KSMA
Hymenoptera	Formicidae	Tapinoma simrothi	Saudi Arabia	Qasim	Buraydah		HP	9 workers	2011-09-17	26.2159	44.0414	633	M.R. Sharaf	KSMA
Hymenoptera	Formicidae	Tapinoma simrothi	Saudi Arabia	Riyadh	Afif		HP	1 worker	2015-01-17	23.9001	42.8807	1052	S. Salman	KSMA
Hymenoptera	Formicidae	Tapinoma simrothi	Saudi Arabia	Riyadh	Al Aflag, Layla		PT	3 workers	2014-01-21	22.2372	46.6995	562	S. Salman	KSMA
Hymenoptera	Formicidae	Tapinoma simrothi	Saudi Arabia	Riyadh	Al Ghat		HP	2 workers	2014-06-07	26.025	44.9365	670	S. Salman	KSMA
Hymenoptera	Formicidae	Tapinoma simrothi	Saudi Arabia	Riyadh	Al Ghat		HP	3 workers	2014-09-13	26.0222	44.9876	679	S. Salman	KSMA
Hymenoptera	Formicidae	Tapinoma simrothi	Saudi Arabia	Riyadh	Al Ghat		HP	3 workers	2015-10-31	26.0658	44.9193	653	S. Salman	KSMA
Hymenoptera	Formicidae	Tapinoma simrothi	Saudi Arabia	Riyadh	Al Hayer		HP	6 workers	2013-10-09	24.5575	46.7411	587	M.R. Sharaf	KSMA
Hymenoptera	Formicidae	Tapinoma simrothi	Saudi Arabia	Riyadh	Al Hayer		HP	4 workers	2014-04-11	24.5465	46.7416	467	S. Salman	KSMA
Hymenoptera	Formicidae	Tapinoma simrothi	Saudi Arabia	Riyadh	Al Kharj		HP	3 workers	2014-01-19	24.1436	47.2425	453	S. Salman	KSMA
Hymenoptera	Formicidae	Tapinoma simrothi	Saudi Arabia	Riyadh	Al Kharj		HP	9 workers	2014-09-08	24.2962	47.1555	451	S. Salman	KSMA
Hymenoptera	Formicidae	Tapinoma simrothi	Saudi Arabia	Riyadh	Ammariya		HP	17 workers	2008-07-07	23.8333	45	633	M.R. Sharaf	KSMA
Hymenoptera	Formicidae	Tapinoma simrothi	Saudi Arabia	Riyadh	Dirab		HP	5 workers	2014-09-18	24.4187	46.6541	604	S. Salman	KSMA
Hymenoptera	Formicidae	Tapinoma simrothi	Saudi Arabia	Riyadh	Hawtat Bani Tamim		HP	1 worker	2015-02-19	23.4594	46.819	582	S. Salman	KSMA
Hymenoptera	Formicidae	Tapinoma simrothi	Saudi Arabia	Riyadh	Hawtat Sudayr		HP	2 workers, 1 queen	2015-01-31	25.5916	45.6125	732	S. Salman	KSMA
Hymenoptera	Formicidae	Tapinoma simrothi	Saudi Arabia	Riyadh	Huraymila		HP	9 workers	2011-02-07	25.1279	46.0883	785	M.R. Sharaf	KSMA
Hymenoptera	Formicidae	Tapinoma simrothi	Saudi Arabia	Riyadh	Huraymila		HP	4 workers	2014-02-22	25.128	46.1178	791	S. Salman	KSMA
Hymenoptera	Formicidae	Tapinoma simrothi	Saudi Arabia	Riyadh	Huraymila		HP	9 workers	2014-02-22	25.0976	46.1011	785	S. Salman	KSMA
Hymenoptera	Formicidae	Tapinoma simrothi	Saudi Arabia	Riyadh	Huraymila		HP	5 workers	2014-02-22	25.1204	46.1227	786	S. Salman	KSMA
Hymenoptera	Formicidae	Tapinoma simrothi	Saudi Arabia	Riyadh	Huraymila		HP	4 workers	2014-02-22	25.1264	46.1578	771	S. Salman	KSMA
Hymenoptera	Formicidae	Tapinoma simrothi	Saudi Arabia	Riyadh	Huraymila		HP	2 workers	2014-02-22	25.0936	46.0814	801	S. Salman	KSMA
Hymenoptera	Formicidae	Tapinoma simrothi	Saudi Arabia	Riyadh	King Saud University Campus		HP	3 workers	2009-10-19	24.7167	46.6167	687	M.R. Sharaf	KSMA
Hymenoptera	Formicidae	Tapinoma simrothi	Saudi Arabia	Riyadh	King Saud University Campus		HP	18 workers	2013-03-15	24.7167	46.6167	687	S. Salman	KSMA
Hymenoptera	Formicidae	Tapinoma simrothi	Saudi Arabia	Riyadh	King Saud University Campus		HP	28 workers	2013-03-11	24.7217	46.6221	671	S. Salman	KSMA
Hymenoptera	Formicidae	Tapinoma simrothi	Saudi Arabia	Riyadh	King Saud University Campus		HP	8 workers	2013-03-07	24.7218	46.6212	681	S. Salman	KSMA
Hymenoptera	Formicidae	Tapinoma simrothi	Saudi Arabia	Riyadh	Majmaa		HP	4 workers	2014-06-05	25.9177	45.3356	722	S. Salman	KSMA
Hymenoptera	Formicidae	Tapinoma simrothi	Saudi Arabia	Riyadh	Majmaa		HP	3 workers	2014-09-13	25.9312	45.358	746	S. Salman	KSMA
Hymenoptera	Formicidae	Tapinoma simrothi	Saudi Arabia	Riyadh	Malham		HP	3 workers	2014-09-15	25.1543	46.2821	711	S. Salman	KSMA
Hymenoptera	Formicidae	Tapinoma simrothi	Saudi Arabia	Riyadh	Mozahmyia		HP	9 workers	2014-01-25	24.4513	46.202	677	S. Salman	KSMA
Hymenoptera	Formicidae	Tapinoma simrothi	Saudi Arabia	Riyadh	Mozahmyia		HP	2 workers	2014-01-25	24.4655	46.2201	641	S. Salman	KSMA
Hymenoptera	Formicidae	Tapinoma simrothi	Saudi Arabia	Riyadh	Mozahmyia		HP	2 workers	2014-01-25	24.4839	46.2632	648	S. Salman	KSMA
Hymenoptera	Formicidae	Tapinoma simrothi	Saudi Arabia	Riyadh	Na'jan		HP	6 workers	2014-12-13	24.0686	47.1725	513	S. Salman	KSMA
Hymenoptera	Formicidae	Tapinoma simrothi	Saudi Arabia	Riyadh	Oyaina		HP	2 workers, 1 queen	2010-04-28	24.9066	46.3899	749	M.R. Sharaf	KSMA
Hymenoptera	Formicidae	Tapinoma simrothi	Saudi Arabia	Riyadh	Riyadh City, Al Emam University		HP	15 workers	2014-09-08	24.8166	46.7116	650	S. Salman	KSMA
Hymenoptera	Formicidae	Tapinoma simrothi	Saudi Arabia	Riyadh	Shaqra		HP	5 workers	2014-05-30	25.2665	45.2678	728	S. Salman	KSMA
Hymenoptera	Formicidae	Tapinoma simrothi	Saudi Arabia	Riyadh	Shaqra		HP	1 worker	2015-01-23	25.1213	45.4836	891	S. Salman	KSMA
Hymenoptera	Formicidae	Tapinoma simrothi	Saudi Arabia	Riyadh	Tebrak		HP	1 worker	2014-11-29	24.3241	45.4713	724	S. Salman	KSMA
Hymenoptera	Formicidae	Tapinoma simrothi	Saudi Arabia	Riyadh	Thadiq		HP	1 worker	2014-04-26	25.2936	45.871	735	S. Salman	KSMA
Hymenoptera	Formicidae	Tapinoma simrothi	Saudi Arabia	Riyadh	Wadi El Dawaser		HP	6 workers	2014-01-22	20.4901	44.7602	706	S. Salman	KSMA
Hymenoptera	Formicidae	Tapinoma simrothi	Saudi Arabia	Riyadh	Wadi El Dawaser		HP	5 workers, 1 queen	2015-02-22	22.7774	44.7862	686	S. Salman	KSMA
Hymenoptera	Formicidae	Tapinoma simrothi	Saudi Arabia	Riyadh	Wadi El Dawaser		HP	3 workers	2015-02-22	22.4794	44.7884	694	S. Salman	KSMA
Hymenoptera	Formicidae	Tapinoma simrothi	Saudi Arabia	Riyadh	Wadi Hanifa		HP	6 workers	2010-01-15	24.659	46.6035	633	M.R. Sharaf	KSMA
Hymenoptera	Formicidae	Tapinoma simrothi	Saudi Arabia	Riyadh	Wadi Hanifa		HP	3 workers	2013-04-11	24.6709	46.5951	641	M.R. Sharaf	KSMA
Hymenoptera	Formicidae	Tapinoma simrothi	Saudi Arabia	Riyadh	Wadi Hanifa		PT	1 worker	2014-02-14	24.6709	46.5806	654	S. Salman	KSMA
Hymenoptera	Formicidae	Tapinoma simrothi	Saudi Arabia	Riyadh	Wadi Hanifa		PT	1 worker	2014-09-18	24.7412	46.5611	684	S. Salman	KSMA
Hymenoptera	Formicidae	Tapinoma simrothi	Saudi Arabia	Riyadh	Wadi Hanifa		PT	3 workers	2014-09-18	24.7351	46.5752	674	S. Salman	KSMA
Hymenoptera	Formicidae	Tapinoma simrothi	Saudi Arabia	Riyadh	Wadi Janadriya		HP	4 workers	2014-11-19	24.8773	46.8203	603	S. Salman	KSMA
Hymenoptera	Formicidae	Tapinoma simrothi	Saudi Arabia	Riyadh	Wadi Qarina		PT	4 workers	2009-11-05	25.9365	46.833	633	M.R. Sharaf	KSMA
Hymenoptera	Formicidae	Tapinoma simrothi	Saudi Arabia	Riyadh	Zulfi		PT	4 workers	2014-01-18	26.2719	44.7707	635	S. Salman	KSMA
Hymenoptera	Formicidae	Tapinoma simrothi	Saudi Arabia	Riyadh	Zulfi		PT	12 workers	2014-01-18	26.28	44.8044	623	S. Salman	KSMA
Hymenoptera	Formicidae	Tapinoma wilsoni	Saudi Arabia	Al Bahah	Al Sarawat Mountains, Dhi Ayn Archaeological Village		HP	1 worker	2011-05-15	19.9297	41.4428	741	M.R. Sharaf	KSMA	Holotype
Hymenoptera	Formicidae	Tapinoma wilsoni	Saudi Arabia	Al Bahah	Al Sarawat Mountains, Dhi Ayn Archaeological Village		HP	29 workers	2015-04-11	19.9297	41.4428	741	M.R. Sharaf	KSMA	Paratypes
Hymenoptera	Formicidae	Tapinoma wilsoni	Saudi Arabia	Al Bahah	Al Sarawat Mountains, Dhi Ayn Archaeological Village		YP	3 workers	2015-04-11	19.9297	41.4428	741	A. Polaszek	KSMA	Paratypes
Hymenoptera	Formicidae	Tapinoma wilsoni	Saudi Arabia	Al Bahah	Dhi Ayn Archaeological Village	Banana field		1 queen	2011-09-23	19.9298	41.4419	50	F.S. Esteves	CASC	Dealated queen
